# Supplementary material for: Mutations in FAM50A suggest that Armfield XLID syndrome is a spliceosomopathy
Source: Nat Commun. 2020 Jul 23;11:3698. doi: 10.1038/s41467-020-17452-6 (PMC7378245; doi:10.1038/s41467-020-17452-6)
Supplement: Supplementary file 4 — Supplementary Data 1 [file 41467_2020_17452_MOESM4_ESM.xlsx]

## Sheet: Sheet1
Supplementary Data 1. List of proteins identified by FAM50A pulldown and mass spectrometry analysis.
FAM50A interacting proteins were identified by two replicate affinity purification experiments from FAM50A-GFP (293A) and untagged (293WT) 293T cells, followed by mass spectrometry analysis (SP>0.70). Related to Supplementary Table 7.
Accession	Gene Name	Description	# Peptides R1_293A	# PSM R1_293A	# Peptides R1_293WT	# PSM R1_293WT	# Peptides R2_293A	# PSM R2_293A	# Peptides R2_293WT	# PSM R2_293WT	SP
Q14320	FAM50A	Protein FAM50A	32	320	1	1	27	382	3	3	1
O75643	SNRNP200	U5 small nuclear ribonucleoprotein 200 kDa helicase	68	116			35	45			1
Q9Y247	FAM50B	Protein FAM50B	10	95			11	101			1
Q6P2Q9	PRPF8	Pre-mRNA-processing-splicing factor 8	56	89			34	40	1	1	1
Q15029	EFTUD2	116 kDa U5 small nuclear ribonucleoprotein component	38	57			18	24	1	1	1
P52272	HNRNPM	Heterogeneous nuclear ribonucleoprotein M	21	46	7	7	22	38	5	6	1
P12956	XRCC6	X-ray repair cross-complementing protein 6	30	45			4	5			1
Q9UMS4	PRPF19	Pre-mRNA-processing factor 19	14	34			7	14	1	1	1
Q02878	RPL6	60S ribosomal protein L6	12	33	4	4	13	34	5	7	1
P36578	RPL4	60S ribosomal protein L4	21	33	4	4	22	32	2	2	1
P39023	RPL3	60S ribosomal protein L3	13	26			11	25			1
P18124	RPL7	60S ribosomal protein L7	14	25	1	4	10	24	3	4	1
Q9NZI8	IGF2BP1	Insulin-like growth factor 2 mRNA-binding protein 1	15	24	7	7	12	20	4	4	1
Q99459	CDC5L	Cell division cycle 5-like protein	16	23	2	2	11	14			1
P07814	EPRS	Bifunctional glutamate/proline--tRNA ligase	17	22			11	12			1
P16989	YBX3	Y-box-binding protein 3	10	19	5	5	8	17	4	4	1
Q96DI7	SNRNP40	U5 small nuclear ribonucleoprotein 40 kDa protein	8	19			3	6			1
P61247	RPS3A	40S ribosomal protein S3a	9	18	1	1	12	19	3	4	1
P51659	HSD17B4	Peroxisomal multifunctional enzyme type 2	12	18			6	11	1	1	1
P62917	RPL8	60S ribosomal protein L8	6	17			5	12	1	1	1
P62906	RPL10A	60S ribosomal protein L10a	8	16			7	10	1	1	1
Q9HCE1	MOV10	Putative helicase MOV-10	12	14			5	6			1
P61313	RPL15	60S ribosomal protein L15	5	13			5	15	2	2	1
P05387	RPLP2	60S acidic ribosomal protein P2	7	13	1	1	6	11	3	3	1
P46777	RPL5	60S ribosomal protein L5	7	13			4	5			1
P14868	DARS	Aspartate--tRNA ligase, cytoplasmic	11	12			5	5	1	1	1
P41252	IARS	Isoleucine--tRNA ligase, cytoplasmic	10	11			4	4			1
P40429	RPL13A	60S ribosomal protein L13a	7	10	1	1	7	12			1
P84098	RPL19	60S ribosomal protein L19	3	10	1	1	4	12	1	1	1
P38432	COIL	Coilin	9	10			8	9			1
Q07020	RPL18	60S ribosomal protein L18	6	9			8	11			1
P61353	RPL27	60S ribosomal protein L27	4	9			6	8	1	1	1
P05386	RPLP1	60S acidic ribosomal protein P1	2	9			2	6			1
O94906	PRPF6	Pre-mRNA-processing factor 6	9	9			4	5			1
Q7L2E3	DHX30	Putative ATP-dependent RNA helicase DHX30	6	8			5	5			1
Q9P2E9	RRBP1	Ribosome-binding protein 1	5	8	1	1	5	5			1
Q15046	KARS	Lysine--tRNA ligase	5	7			3	4			1
O75934	BCAS2	Pre-mRNA-splicing factor SPF27	6	7			3	3			1
P54136	RARS	Arginine--tRNA ligase, cytoplasmic	6	6			4	4			1
Q9NZ63	C9orf78	Telomere length and silencing protein 1 homolog	5	6			3	4			1
Q9Y3U8	RPL36	60S ribosomal protein L36	5	5			5	7			1
P46779	RPL28	60S ribosomal protein L28	2	5			3	7			1
Q92522	H1FX	Histone H1x	4	5			3	3			1
P50402	EMD	Emerin	3	4			3	3			1
P35579	MYH9	Myosin-9	1	3			9	10			1
P19338	NCL	Nucleolin	19	50	5	6	12	18	5	5	0.99
P15880	RPS2	40S ribosomal protein S2	11	20	5	5	8	16	5	5	0.99
P05388	RPLP0	60S acidic ribosomal protein P0	8	15			7	14	3	3	0.99
O00425	IGF2BP3	Insulin-like growth factor 2 mRNA-binding protein 3	12	15	4	4	9	11	2	2	0.99
P25398	RPS12	40S ribosomal protein S12	7	14	1	1	5	6	1	1	0.99
Q6PKG0	LARP1	La-related protein 1	9	14			2	2			0.99
P62424	RPL7A	60S ribosomal protein L7a	8	13	2	2	8	17	5	5	0.99
P62241	RPS8	40S ribosomal protein S8	9	11	3	3	8	17	3	3	0.99
Q9BZE4	GTPBP4	Nucleolar GTP-binding protein 1	7	10			2	2			0.99
P30050	RPL12	60S ribosomal protein L12	5	9	1	1	4	10	2	3	0.99
O95793	STAU1	Double-stranded RNA-binding protein Staufen homolog 1	6	7			2	2			0.99
P46778	RPL21	60S ribosomal protein L21	4	6			4	5	1	1	0.99
Q12904	AIMP1	Aminoacyl tRNA synthase complex-interacting multifunctional protein 1	4	6			2	2			0.99
P31689	DNAJA1	DnaJ homolog subfamily A member 1	4	5	1	1	3	5			0.99
P34932	HSPA4	Heat shock 70 kDa protein 4	5	5			2	2			0.99
O43660	PLRG1	Pleiotropic regulator 1	4	4			1	2			0.99
Q07065	CKAP4	Cytoskeleton-associated protein 4	4	4			2	2			0.99
P40937	RFC5	Replication factor C subunit 5	4	4			2	2			0.99
P49207	RPL34	60S ribosomal protein L34	2	2			4	4			0.99
Q92499	DDX1	ATP-dependent RNA helicase DDX1	16	25	1	2	5	7	1	1	0.98
Q92900	UPF1	Regulator of nonsense transcripts 1	14	16			3	4	1	1	0.98
P62910	RPL32	60S ribosomal protein L32	5	9			4	8	1	2	0.98
Q7Z2W4	ZC3HAV1	Zinc finger CCCH-type antiviral protein 1	2	3			2	2			0.98
P18077	RPL35A	60S ribosomal protein L35a	3	3			2	2			0.98
Q2TAY7	SMU1	WD40 repeat-containing protein SMU1	3	3			2	2			0.98
Q9H6R4	NOL6	Nucleolar protein 6	3	3			2	2			0.98
Q9UNQ2	DIMT1	Probable dimethyladenosine transferase	3	3			2	2			0.98
P56192	MARS	Methionine--tRNA ligase, cytoplasmic	2	2			2	3			0.98
P11940	PABPC1	Polyadenylate-binding protein 1	25	52	4	6	12	19	4	7	0.97
P62750	RPL23A	60S ribosomal protein L23a	9	16	2	2	7	9	3	3	0.97
P07305	H1F0	Histone H1.0	1	2			2	2			0.97
Q7Z7K6	CENPV	Centromere protein V	2	2			2	2			0.97
P40938	RFC3	Replication factor C subunit 3	2	2			2	2			0.97
Q02543	RPL18A	60S ribosomal protein L18a	6	8			4	6	2	2	0.95
P50914	RPL14	60S ribosomal protein L14	2	6	1	1	2	5	1	1	0.95
Q08211	DHX9	ATP-dependent RNA helicase A	25	42	5	6	12	13			0.94
Q9Y2X3	NOP58	Nucleolar protein 58	10	12	2	2	5	7	1	2	0.94
O76021	RSL1D1	Ribosomal L1 domain-containing protein 1	5	7	2	2	6	6			0.94
Q13151	HNRNPA0	Heterogeneous nuclear ribonucleoprotein A0	4	5			2	3	1	1	0.93
Q9H0A0	NAT10	RNA cytidine acetyltransferase	4	5	1	1	3	3			0.93
Q14684	RRP1B	Ribosomal RNA processing protein 1 homolog B	4	5			3	3	1	1	0.93
Q9H361	PABPC3	Polyadenylate-binding protein 3	10	17	1	1	5	5	2	2	0.87
Q9NSY1	BMP2K	BMP-2-inducible protein kinase	3	3			3	3	1	1	0.87
Q92598	HSPH1	Heat shock protein 105 kDa	5	6			3	4	2	2	0.84
P78527	PRKDC	DNA-dependent protein kinase catalytic subunit	13	15			2	2	1	1	0.82
P22087	FBL	rRNA 2'-O-methyltransferase fibrillarin	11	14	6	7	9	13			0.82
Q92945	KHSRP	Far upstream element-binding protein 2	9	10	1	1	1	2			0.82
P08865	RPSA	40S ribosomal protein SA	6	8			2	2	1	1	0.82
Q8NCA5	FAM98A	Protein FAM98A	4	7			2	2	1	1	0.82
Q9NR30	DDX21	Nucleolar RNA helicase 2	20	29	7	10	16	21	2	3	0.81
Q9BQG0	MYBBP1A	Myb-binding protein 1A	4	5	1	1	2	2			0.81
Q8TDN6	BRIX1	Ribosome biogenesis protein BRX1 homolog	1	2	1	1	3	4			0.8
Q12905	ILF2	Interleukin enhancer-binding factor 2	13	19	2	2	3	3			0.78
P62277	RPS13	40S ribosomal protein S13	6	12	5	5	9	14	4	4	0.76
Q04637	EIF4G1	Eukaryotic translation initiation factor 4 gamma 1	7	11			4	4	2	3	0.73
# Peptides, number of peptides; # PSM, number of peptide spectrum matches; SP, SAINT probability.
