# Supplementary material for: Mutations in FAM50A suggest that Armfield XLID syndrome is a spliceosomopathy
Source: Nat Commun. 2020 Jul 23;11:3698. doi: 10.1038/s41467-020-17452-6 (PMC7378245; doi:10.1038/s41467-020-17452-6)
Supplement: Supplementary file 6 — Source Data [file 41467_2020_17452_MOESM6_ESM.xlsx]

## Sheet: Fig 3b and Suppl Fig 10a
	value for normalization: 1.032030618
fam50 +/+						fam50 +/-				fam50a -/-
S.No	Angle (Raw data)	Normalized angle	Normalization value			S.No	Angle (Raw data)	Normalized angle	Normalization value	S.No	Angle (Raw data)	Normalized angle	Normalization value
1	126.798	130.859	1.03203			1	163.512	168.749	1.03203	1	146.633	151.33	1.03203
2	98.428	101.581	1.03203			2	126.145	130.186	1.03203	2	134.871	139.191	1.03203
3	132.54	136.785	1.03203			3	87.734	90.5442	1.03203	3	149.877	154.678	1.03203
4	86.584	89.3573	1.03203			4	85.851	88.6009	1.03203	4	129.012	133.144	1.03203			Angle (Raw data)
5	99.001	102.172	1.03203			5	98.22	101.366	1.03203	5	129.928	134.09	1.03203				fam50a +/+	fam50 +/-	fam50a -/-
6	96.174	99.2545	1.03203			6	92.605	95.5712	1.03203	6	143.628	148.228	1.03203			Mean	96.8963	96.354	138.441
7	84.578	87.2871	1.03203			7	82.736	85.3861	1.03203	7	131.066	135.264	1.03203			SD	12.0343	15.1265	14.3997
8	93.716	96.7178	1.03203			8	92.01	94.9571	1.03203	8	172.533	178.059	1.03203			SEM	2.69095	2.48679	2.93933
9	92.818	95.791	1.03203			9	101.718	104.976	1.03203	9	126.759	130.819	1.03203			N	20	37	24
10	92.09	95.0397	1.03203			10	94.96	98.0016	1.03203	10	134.042	138.335	1.03203			P Vs WT		0.8905	5.27422e-13
11	90.801	93.7094	1.03203			11	97.793	100.925	1.03203	11	114.581	118.251	1.03203			P Vs Het	0.8905		1.25745e-15
12	94.024	97.0356	1.03203			12	83.215	85.8804	1.03203	12	114.603	118.274	1.03203
13	94.598	97.628	1.03203			13	91.146	94.0655	1.03203	13	133.292	137.561	1.03203
14	95.517	98.5765	1.03203			14	82.948	85.6049	1.03203	14	139.081	143.536	1.03203
15	92.379	95.338	1.03203			15	96.199	99.2803	1.03203	15	166.289	171.615	1.03203
16	85.39	88.1251	1.03203			16	94.179	97.1956	1.03203	16	165.461	170.761	1.03203
17	102.009	105.276	1.03203			17	89.234	92.0922	1.03203	17	135.108	139.436	1.03203
18	93.861	96.8674	1.03203			18	97.78	100.912	1.03203	18	141.52	146.053	1.03203
19	94.953	97.9944	1.03203			19	88.352	91.182	1.03203	19	133.148	137.413	1.03203
20	91.668	94.6042	1.03203			20	90.765	93.6723	1.03203	20	141.066	145.584	1.03203
Average	96.8964	100				21	93.38	96.371	1.03203	21	135.42	139.758	1.03203
Normalization value	1.03203					22	101.835	105.097	1.03203	22	130.965	135.16	1.03203
						23	94.118	97.1327	1.03203	23	126.799	130.86	1.03203
						24	90.73	93.6361	1.03203	24	146.901	151.606	1.03203
						25	89.407	92.2708	1.03203		138.441
						26	100.205	103.415	1.03203
						27	132.929	137.187	1.03203
						28	88.13	90.9529	1.03203
						29	84.672	87.3841	1.03203
						30	85.819	88.5678	1.03203
						31	96.531	99.6229	1.03203
						32	100.092	103.298	1.03203
						33	98.024	101.164	1.03203
						34	95.207	98.2565	1.03203
						35	94.801	97.8375	1.03203
						36	91.06	93.9767	1.03203
						37	91.055	93.9715	1.03203
						Average	96.354	99.4403

## Sheet: Fig 3c and Suppl Fig 10b
	Control			MO			MO+WT mRNA			MO+p.A137V			MO+p.E143K			MO+p.D255G
Normalization value	S.No	Angle (Raw data)	Normalized angle	S.No	Angle (Raw data)	Normalized angle	S.No	Angle (Raw data)	Normalized angle	S.No	Angle (Raw data)	Normalized angle	S.No	Angle (Raw data)	Normalized angle	S.No	Angle (Raw data)	Normalized angle
1.1376	1	85.326	97.0669	1	109.224	124.253	1	88.769	100.984	1	91.529	104.123	1	96.833	110.157	1	108.953	123.945
1.1376	2	82.649	94.0215	2	95.545	108.692	2	82.757	94.1444	2	94.516	107.521	2	101.056	114.961	2	103.448	117.682		Angle (Raw data)
1.1376	3	91.618	104.225	3	88.727	100.936	3	85.347	97.0908	3	87.103	99.0884	3	95.341	108.46	3	101.178	115.1			Control	MO	MO+WT mRNA	MO+p.A137V	MO+p.E143K	MO+p.D255G
1.1376	4	88.957	101.198	4	97.18	110.552	4	90.94	103.453	4	92.884	105.665	4	98.202	111.715	4	99.947	113.7		Mean	87.9043	103.839	89.9256	89.3388	92.4259	103.507
1.1376	5	84.113	95.687	5	96.884	110.215	5	88.564	100.75	5	87.54	99.5855	5	104.971	119.415	5	107.21	121.962		SD	5.45644	8.64401	6.48981	6.15794	6.15288	7.77313
1.1376	6	84.197	95.7825	6	118.265	134.538	6	89.502	101.818	6	91.408	103.986	6	92.243	104.936	6	103.706	117.976		SEM	0.86274	1.28857	1.0392	1.02632	0.87898	1.14609
1.1376	7	90.154	102.559	7	113.087	128.648	7	88.965	101.207	7	92.112	104.787	7	89.863	102.228	7	97.738	111.187		N	40	45	39	36	49	46
1.1376	8	84.602	96.2433	8	101.763	115.766	8	90.67	103.146	8	92.353	105.061	8	92.74	105.501	8	100.24	114.033		P Vs Control		6.11098e-16	0.1377	0.2851	0.0005	3.3923e-17
1.1376	9	89.989	102.372	9	118.086	134.335	9	87.969	100.074	9	82.165	93.4709	9	81.841	93.1024	9	103.947	118.25		P Vs MO			2.36567e-12	9.87733e-13	5.65865e-11	0.8473
1.1376	10	99.007	112.63	10	107.706	122.526	10	103.85	118.14	10	82.481	93.8304	10	86.624	98.5435	10	100.354	114.163		P Vs MO+WT				0.6896	0.0680	3.29265e-13
1.1376	11	88.66	100.86	11	99.338	113.007	11	100.654	114.504	11	91.248	103.804	11	87.719	99.7892	11	108.891	123.874
1.1376	12	84.91	96.5937	12	103.777	118.057	12	96.549	109.834	12	83.19	94.637	12	86.117	97.9667	12	93.3	106.138
1.1376	13	88.292	100.441	13	106.131	120.735	13	84.852	96.5277	13	93.573	106.449	13	96.665	109.966	13	101.626	115.61
1.1376	14	82.425	93.7667	14	112.215	127.656	14	89.518	101.836	14	90.778	103.269	14	104.017	118.33	14	105.016	119.466
1.1376	15	90	102.384	15	88.202	100.339	15	85.729	97.5253	15	79.61	90.5644	15	97.835	111.297	15	87.049	99.027
1.1376	16	91.378	103.952	16	91.517	104.11	16	88.382	100.543	16	90.908	103.417	16	101.025	114.926	16	107.159	121.904
1.1376	17	86.312	98.1886	17	96.47	109.744	17	96.017	109.229	17	73.811	83.9674	17	80.723	91.8305	17	103.716	117.987
1.1376	18	91.378	103.952	18	98.203	111.716	18	96.426	109.694	18	86.541	98.4491	18	94.307	107.284	18	104.549	118.935
1.1376	19	85.016	96.7142	19	95.935	109.136	19	82.887	94.2923	19	96.2	109.437	19	85.974	97.8041	19	110.632	125.855
1.1376	20	100.511	114.341	20	98.197	111.709	20	75.543	85.9378	20	80.387	91.4483	20	95.085	108.169	20	105.372	119.871
1.1376	21	85.355	97.0999	21	116.172	132.157	21	82.786	94.1774	21	98.012	111.498	21	87.312	99.3262	21	115.305	131.171
1.1376	22	78.917	89.776	22	112.012	127.425	22	88.917	101.152	22	95.113	108.201	22	90.404	102.844	22	105.263	119.747
1.1376	23	84.214	95.8019	23	99.327	112.994	23	97.49	110.905	23	85.282	97.0168	23	90.633	103.104	23	102.335	116.416
1.1376	24	81.965	93.2434	24	90.945	103.459	24	90.158	102.564	24	99.101	112.737	24	102.77	116.911	24	95.503	108.644
1.1376	25	81.89	93.1581	25	102.752	116.891	25	89.981	102.362	25	84.829	96.5015	25	93.234	106.063	25	85.952	97.779
1.1376	26	88.045	100.16	26	113.468	129.081	26	86.738	98.6732	26	101.715	115.711	26	94.493	107.495	26	90.633	103.104
1.1376	27	90.149	102.554	27	106.19	120.802	27	91.242	103.797	27	86.61	98.5276	27	83.707	95.2251	27	101.145	115.063
1.1376	28	101.803	115.811	28	114.289	130.015	28	95.104	108.19	28	83.875	95.4162	28	84.677	96.3286	28	100.248	114.042
1.1376	29	90.388	102.825	29	114.429	130.174	29	91.347	103.916	29	85.482	97.2444	29	88.633	100.829	29	88.258	100.402
1.1376	30	91.24	103.795	30	119.114	135.504	30	96.242	109.485	30	85.848	97.6607	30	94.65	107.674	30	108.168	123.052
1.1376	31	77.384	88.0321	31	110.422	125.616	31	86.733	98.6675	31	92.356	105.064	31	80.21	91.2469	31	97.228	110.607
1.1376	32	86.226	98.0907	32	94.656	107.681	32	106.709	121.392	32	89.071	101.327	32	86.871	98.8245	32	123.932	140.985
1.1376	33	90.763	103.252	33	93.669	106.558	33	83.29	94.7507	33	89.68	102.02	33	90.748	103.235	33	120.888	137.522
1.1376	34	89.351	101.646	34	102.001	116.036	34	77.997	88.7294	34	101.254	115.187	34	93.374	106.222	34	108.369	123.281
1.1376	35	90.994	103.515	35	92.927	105.714	35	81.469	92.6792	35	86.52	98.4252	35	91.145	103.687	35	110.735	125.972
1.1376	36	95.116	108.204	36	99.32	112.986	36	88.992	101.237	36	91.11	103.647	36	99.878	113.621	36	109.56	124.636
1.1376	37	88.496	100.673	37	103.894	118.19	37	88.997	101.243	Average	89.3388	101.632	37	84.371	95.9805	37	100.723	114.583
1.1376	38	77.782	88.4848	38	106.967	121.686	38	95.026	108.102				38	91.504	104.095	38	105.166	119.637
1.1376	39	84.7	96.3548	39	102.676	116.804	39	93.992	106.925				39	92.917	105.702	39	103.094	117.28
1.1376	40	91.901	104.547	40	104.795	119.215	Average	89.9256	102.299				40	87.089	99.0725	40	110.09	125.238
1.1376	Average	87.9043	100	41	120.64	137.24							41	96.437	109.707	41	100.769	114.635
1.1376	Normalization value	1.1376		42	108.421	123.34							42	92.456	105.178	42	106.119	120.721
1.1376				43	106.52	121.177							43	87.564	99.6128	43	97.83	111.291
1.1376				44	100.634	114.481							44	91.776	104.404	44	96.253	109.497
1.1376				45	100.081	113.852							45	92.055	104.722	45	113.964	129.645
1.1376				Average	103.839	118.128							46	102.792	116.936	46	109.749	124.851
1.1376													47	96.074	109.294	Average	103.507	117.749
1.1376													48	91.334	103.902
1.1376													49	100.581	114.421
													Average	92.4259	105.144

## Sheet: Fig 3c and Suppl Fig 10c
	Control			MO 5ng				MO+WT_150pg				MO+D255N			MO+R273W
Normalization value	S. No	Angle (Raw data)	Normalized angle	S. No	Angle (Raw data)	Normalized angle		S. No	Angle (Raw data)	Normalized angle		S.No	Angle (Raw data)	Normalized angle	S.No	Angle (Raw data)	Normalized angle
1.10862	1	92.194	102.208	1	115.875	128.461		1	92.626	102.687		1	112.126	124.305	1	95.163	105.499
1.10862	2	93.584	103.749	2	98.661	109.377		2	96.083	106.519		2	107.948	119.673	2	103.325	114.548
1.10862	3	86.084	95.4341	3	111.523	123.636		3	101.005	111.976		3	109.546	121.444	3	103.159	114.364
1.10862	4	86.784	96.2102	4	106.769	118.366		4	101.168	112.157		4	99.541	110.353	4	100.446	111.356						Angle (Raw data)
1.10862	5	85.755	95.0694	5	118.727	131.623		5	86.872	96.3077		5	109.814	121.742	5	90.092	99.8775							Control	MO_5ng	MO+WT_150pg	MO+p.D255N	MO+p.R273W
1.10862	6	84.061	93.1914	6	129.127	143.152		6	85.973	95.3111		6	100.458	111.369	6	105.997	117.51						Mean	90.2025	111.428	95.1152	106.226	100.492
1.10862	7	91.077	100.969	7	110.704	122.728		7	83.585	92.6637		7	110.327	122.31	7	105.396	116.844						SD	5.34155	7.1625	7.69838	8.9416	7.60055
1.10862	8	80.392	89.1239	8	113.878	126.247		8	110.717	122.743		8	96.464	106.942	8	102.9	114.077						SEM	0.68392	0.81099	1.17399	1.10063	0.915
1.10862	9	85.073	94.3133	9	91.825	101.799		9	89.4	99.1103		9	107.102	118.735	9	98.537	109.24						N	61	78	43	66	69
1.10862	10	89.477	99.1957	10	99.239	110.018		10	96.916	107.443		10	112.726	124.97	10	96.375	106.843						P Vs Control		6.13589e-41	0.0002	7.14476e-23	7.18299e-15
1.10862	11	81.392	90.2325	11	119.693	132.694		11	90.384	100.201		11	106.05	117.569	11	99.434	110.234						P Vs MO			1.86229e-21	0.0002	1.32122e-15
1.10862	12	95.624	106.01	12	111.503	123.614		12	96.058	106.491		12	99.644	110.467	12	105.351	116.794						P Vs MO+WT				1.05915e-09	0.0004
1.10862	13	93.205	103.329	13	125.055	138.638		13	88.293	97.8831		13	111.453	123.559	13	97.642	108.248
1.10862	14	87.371	96.8609	14	109.345	121.222		14	94.575	104.847		14	113.101	125.386	14	86.53	95.9286
1.10862	15	95.472	105.842	15	118.4	131.26		15	85.732	95.0439		15	102.971	114.155	15	106.83	118.433
1.10862	16	87.693	97.2179	16	114.765	127.23		16	92.862	102.948		16	108.754	120.566	16	95.445	105.812
1.10862	17	87.469	96.9696	17	112.945	125.213		17	90.393	100.211		17	88.861	98.5128	17	101.584	112.618
1.10862	18	82.569	91.5373	18	108.817	120.636		18	99.519	110.328		18	109.491	121.384	18	97.092	107.638
1.10862	19	88.714	98.3498	19	103.989	115.284		19	93.366	103.507		19	101.891	112.958	19	100.631	111.561
1.10862	20	91.678	101.636	20	105.853	117.35		20	101.35	112.358		20	123.133	136.507	20	106.518	118.088
1.10862	21	96.222	106.673	21	116.689	129.363		21	85.035	94.2712		21	109.435	121.321	21	94.265	104.504
1.10862	22	94.239	104.475	22	108.021	119.754		22	92.744	102.818		22	88.525	98.1403	22	86.914	96.3543
1.10862	23	81.164	89.9797	23	106.258	117.799		23	98.211	108.878		23	122.117	135.381	23	121.947	135.192
1.10862	24	80.991	89.788	24	112.872	125.132		24	124.362	137.87		24	91.643	101.597	24	98.607	109.317
1.10862	25	93.086	103.197	25	110.298	122.278		25	96.821	107.337		25	92.684	102.751	25	93.551	103.712
1.10862	26	84.328	93.4874	26	91.948	101.935		26	91.469	101.404		26	99.842	110.686	26	94.561	104.832
1.10862	27	89.003	98.6702	27	104.309	115.639		27	89.014	98.6824		27	100.924	111.886	27	102.581	113.723
1.10862	28	89.971	99.7433	28	104.836	116.223		28	88.844	98.4939		28	100.915	111.876	28	94.517	104.783
1.10862	29	91.797	101.768	29	115.804	128.382		29	91.947	101.934		29	110.903	122.949	29	98.476	109.172
1.10862	30	84.11	93.2457	30	99.728	110.56		30	86.269	95.6392		30	111.335	123.428	30	103.37	114.598
1.10862	31	91.428	101.359	31	113.72	126.072		31	95.001	105.32		31	114.79	127.258	31	101.951	113.025
1.10862	32	83.367	92.422	32	118.416	131.278		32	107.398	119.063		32	121.552	134.755	32	89.337	99.0405
1.10862	33	86.385	95.7678	33	108.232	119.988		33	94.475	104.737		33	109.124	120.977	33	95.645	106.034
1.10862	34	96.235	106.688	34	104.4	115.74		34	94.373	104.623		34	113.537	125.869	34	103.722	114.988
1.10862	35	97.967	108.608	35	111.125	123.195		35	100.847	111.801		35	105.584	117.052	35	104.787	116.169
1.10862	36	91.617	101.568	36	112.573	124.8		36	95.13	105.463		36	92.705	102.774	36	88.941	98.6015
1.10862	37	92.127	102.134	37	107.125	118.761		37	92.955	103.051		37	105.58	117.048	37	99.897	110.747
1.10862	38	93.865	104.06	38	113.883	126.253		38	94.395	104.648		38	119.076	132.01	38	101.885	112.951
1.10862	39	90.482	100.31	39	112.751	124.998		39	90.129	99.9185		39	111.077	123.142	39	108.275	120.035
1.10862	40	92.733	102.805	40	118.023	130.842		40	108.28	120.041		40	111.883	124.035	40	97.587	108.187
1.10862	41	90.865	100.734	41	118.004	130.821		41	102.389	113.51		41	140.809	156.103	41	112.122	124.3
1.10862	42	91.805	101.777	42	109.654	121.564		42	97.497	108.087		42	111.757	123.896	42	95.404	105.766
1.10862	43	102.128	113.221	43	122.358	135.648		43	95.493	105.865		43	103.728	114.995	43	90.756	100.614
1.10862	44	87.014	96.4651	44	105.244	116.675		Average	95.1152	105.446		44	112.919	125.184	44	89.225	98.9163
1.10862	45	91.79	101.76	45	114.994	127.484						45	105.244	116.675	45	108.873	120.698
1.10862	46	91.644	101.598	46	108.802	120.62						46	111.442	123.546	46	107.851	119.565
1.10862	47	88.124	97.6957	47	118.401	131.261						47	94.274	104.514	47	103.565	114.814
1.10862	48	83.277	92.3222	48	99.88	110.729						48	91.616	101.567	48	100.183	111.065
1.10862	49	90.606	100.447	49	110.615	122.63						49	100.453	111.364	49	98.367	109.051
1.10862	50	95.923	106.342	50	97.169	107.723						50	106.336	117.886	50	88.603	98.2267
1.10862	51	80.738	89.5075	51	110.082	122.039						51	107.627	119.317	51	108.617	120.415
1.10862	52	93.295	103.428	52	122.712	136.041						52	100.305	111.2	52	100.148	111.026
1.10862	53	95.826	106.234	53	111.785	123.927						53	98.793	109.524	53	98.136	108.795
1.10862	54	89.808	99.5626	54	112.786	125.036						54	104.045	115.346	54	101.65	112.691
1.10862	55	92.97	103.068	55	112.035	124.204						55	102.943	114.124	55	106.85	118.456
1.10862	56	104.788	116.17	56	106.048	117.567						56	103.392	114.622	56	99.635	110.457
1.10862	57	87.414	96.9086	57	110.247	122.222						57	116.984	129.69	57	105.494	116.952
1.10862	58	88.708	98.3431	58	111.07	123.134						58	114.972	127.46	58	86.891	96.3288
1.10862	59	90.355	100.169	59	121.074	134.225						59	93.349	103.488	59	108.901	120.729
1.10862	60	99.465	110.269	60	117.625	130.401						60	105.165	116.588	60	95.889	106.304
1.10862	61	99.026	109.782	61	106.28	117.824						61	100.936	111.899	61	92.316	102.343
1.10862	Average	90.2025	100	62	113.995	126.377						62	103.87	115.152	62	101.255	112.253
1.10862	Normalization value	1.10862		63	115.672	128.236						63	99.432	110.232	63	119.718	132.721
1.10862				64	100.938	111.902						64	104.018	115.316	64	97.625	108.229
1.10862				65	106.96	118.578						65	107.26	118.91	65	101.135	112.12
1.10862				66	115.624	128.183						66	104.595	115.956	66	117.509	130.272
1.10862				67	113.634	125.977						Average	106.226	117.764	67	113.029	125.306
1.10862				68	117.57	130.34									68	111.611	123.734
1.10862				69	118.161	130.995									69	93.294	103.427
1.10862				70	123.241	136.627									Average	100.492	111.407
1.10862				71	115.358	127.888
1.10862				72	122.706	136.034
1.10862				73	115.882	128.469
1.10862				74	106.939	118.554
1.10862				75	109.801	121.727
1.10862				76	114.002	126.384
1.10862				77	108.238	119.994
1.10862				78	108.119	119.862
				Average	111.428	123.531

## Sheet: Fig 3c and Suppl Fig 10d
	control			MO_5ng			MO+WT			MO+p.W206G
Normalization value	S.No	Angle (Raw data)	Normalized angle	S.No	Angle (Raw data)	Normalized angle	S.No	Angle (Raw data)	Normalized angle	S.No	Angle (Raw data)	Normalized angle
1.0393	1	100.268	104.209	1	128.069	133.102	1	93.195	96.8577	1	106.785	110.982
1.0393	2	94.215	97.9177	2	121.834	126.622	2	96.508	100.301	2	110.772	115.125					Angle (Raw data)
1.0393	3	93.102	96.761	3	113.273	117.725	3	93.402	97.0728	3	100.98	104.949						Control	MO_5ng	MO+WT	MO+p.W206G
1.0393	4	88.727	92.2141	4	123.036	127.871	4	99.167	103.064	4	109.663	113.973					Mean	96.2185	124.048	99.1557	104.109
1.0393	5	116.568	121.149	5	125.702	130.642	5	96.116	99.8935	5	100.275	104.216					SD	5.91692	7.14277	7.48136	5.78466
1.0393	6	107.506	111.731	6	137.566	142.972	6	103.807	107.887	6	110.569	114.914					SEM	1.00014	1.11551	1.12786	1.02259					Control	MO_5ng	MO+WT	MO+p.W206G
1.0393	7	101.365	105.349	7	123.922	128.792	7	98.68	102.558	7	100.625	104.58					N	35	41	44	32				P Vs Control		<0.0001	0.0615	<0.0001
1.0393	8	94.695	98.4166	8	118.518	123.176	8	99.128	103.024	8	102.756	106.794					P Vs Control		3.46456e-29	0.0615	6.58239e-07				P Vs MO	<0.0001		<0.0001	<0.0001
1.0393	9	96.988	100.8	9	115.789	120.34	9	100.114	104.049	9	98.953	102.842					P Vs MO			1.63319e-26	3.49986e-20				P Vs MO+WT	0.0615			0.0025
1.0393	10	91.655	95.2571	10	116.474	121.052	10	93.634	97.3139	10	107.757	111.992					P Vs MO+WT	0.0615			0.0025
1.0393	11	92.228	95.8527	11	138.451	143.892	11	102.622	106.655	11	102.793	106.833
1.0393	12	93.554	97.2308	12	130.959	136.106	12	95.537	99.2917	12	103.659	107.733
1.0393	13	92.9	96.5511	13	133.545	138.793	13	96.789	100.593	13	113.492	117.952
1.0393	14	90.967	94.5421	14	121.279	126.045	14	95.355	99.1025	14	94.37	98.0788
1.0393	15	89.326	92.8366	15	130.042	135.153	15	103.334	107.395	15	106.073	110.242
1.0393	16	93.1	96.7589	16	121.886	126.676	16	102.421	106.446	16	93.364	97.0333
1.0393	17	105.23	109.366	17	128.81	133.872	17	95.44	99.1909	17	100.508	104.458
1.0393	18	93.097	96.7558	18	118.577	123.237	18	95.29	99.035	18	100.012	103.943
1.0393	19	100.229	104.168	19	117.953	122.589	19	105.245	109.381	19	100.704	104.662
1.0393	20	94.503	98.2171	20	125.889	130.837	20	97.636	101.473	20	101.815	105.816
1.0393	21	97.736	101.577	21	126.473	131.444	21	116.542	121.122	21	102.827	106.868
1.0393	22	101.71	105.707	22	130.679	135.815	22	105.745	109.901	22	99.043	102.935
1.0393	23	103.121	107.174	23	123.194	128.036	23	91.779	95.386	23	115.999	120.558
1.0393	24	94.793	98.5185	24	129.954	135.061	24	95.92	99.6898	24	106.48	110.665
1.0393	25	88.895	92.3887	25	110.645	114.993	25	101.415	105.401	25	97.909	101.757
1.0393	26	96.133	99.9111	26	122.354	127.163	26	93.222	96.8857	26	107.202	111.415
1.0393	27	97.436	101.265	27	126.686	131.665	27	100.246	104.186	27	105.41	109.553
1.0393	28	91.469	95.0638	28	121.32	126.088	28	102.253	106.272	28	117.118	121.721
1.0393	29	95.029	98.7637	29	117.733	122.36	29	88.274	91.7433	29	107.198	111.411
1.0393	30	90.658	94.221	30	117.739	122.366	30	95.76	99.5235	30	95.514	99.2678
1.0393	31	96.737	100.539	31	122.747	127.571	31	129.047	134.119	31	104.029	108.117
1.0393	32	102.787	106.827	32	135.893	141.234	32	101.147	105.122	32	106.837	111.036
1.0393	33	89.342	92.8532	33	123.863	128.731	33	98.266	102.128	Average	104.109	108.201
1.0393	34	95.395	99.1441	34	127.368	132.374	34	90.008	93.5454
1.0393	35	96.184	99.9641	35	115.994	120.553	35	110.539	114.883
1.0393	Average	96.2185	100	36	139.333	144.809	36	101.81	105.811
1.0393	Normalization value	1.0393		37	115.685	120.232	37	81.652	84.861
1.0393				38	110.843	115.199	38	100.428	104.375
1.0393				39	122.602	127.42	39	104.749	108.866
1.0393				40	126.043	130.997	40	101.533	105.523
1.0393				41	127.229	132.229	41	96.463	100.254
1.0393				Average	124.048	128.923	42	91.412	95.0046
1.0393							43	101.163	105.139
1.0393							44	100.058	103.99
							Average	99.1557	103.053

## Sheet: Fig 3c and Suppl Fig 10e
	Control			MO_5ng			MO+WT				MO+p.E254G
Normalization value	S.No	Angle (Raw data)	Normalized angle	S.No	Angle (Raw data)	Normalized angle	S.No	Angle (Raw data)	Normalized angle		S.No	Angle (Raw data)	Normalized angle
1.10938	1	89.4	99.1787	1	140.114	155.44	1	80.693	89.5193		1	87.967	97.589
1.10938	2	86.215	95.6453	2	135.933	150.802	2	87.026	96.545		2	98.352	109.11		Angle (Raw data)
1.10938	3	92.453	102.566	3	128.528	142.587	3	95.958	106.454		3	96.19	106.711			Control	MO_3ng	MO+WT	MO+E254G
1.10938	4	98.657	109.448	4	114.787	127.343	4	98.927	109.748		4	100.277	111.245		Mean	90.1403	125.248	93.2648	100.252
1.10938	5	83.336	92.4514	5	120.707	133.91	5	97.961	108.676		5	86.679	96.1601		SD	6.76548	10.0076	6.37734	8.48929
1.10938	6	99.905	110.833	6	134.984	149.749	6	90.638	100.552		6	120.947	134.176		SEM	1.09751	1.50871	1.11015	1.41488
1.10938	7	94.496	104.832	7	131.006	145.336	7	86.787	96.2799		7	86.158	95.5821		N	38	44	33	36
1.10938	8	87.532	97.1064	8	116.901	129.688	8	92.363	102.466		8	113.364	125.764		P Vs control		2.46864e-30	0.0502	2.64953e-07
1.10938	9	85.229	94.5515	9	134.511	149.224	9	91.791	101.831		9	120.942	134.171		P Vs MO			5.51366e-26	3.45057e-19
1.10938	10	85.553	94.9109	10	132.322	146.796	10	80.611	89.4284		10	104.295	115.703		P Vs MO+WT	0.0502			0.0003
1.10938	11	73.807	81.8801	11	131.937	146.368	11	94.519	104.858		11	81.787	90.733
1.10938	12	89.67	99.4782	12	120.719	133.923	12	90.102	99.9575		12	92.787	102.936
1.10938	13	91.758	101.795	13	122.739	136.164	13	97.8	108.498		13	99.239	110.094
1.10938	14	88.043	97.6733	14	102.007	113.165	14	80.279	89.06		14	102.657	113.886
1.10938	15	91.884	101.934	15	129.362	143.512	15	92.061	102.131		15	109.638	121.63
1.10938	16	94.288	104.601	16	118.822	131.819	16	91.561	101.576		16	97.496	108.16
1.10938	17	87.186	96.7225	17	123.268	136.751	17	98.863	109.677		17	99.036	109.869
1.10938	18	73.632	81.686	18	126.199	140.003	18	92.49	102.607		18	105.072	116.565
1.10938	19	95.286	105.709	19	138.747	153.923	19	105.18	116.685		19	96.269	106.799
1.10938	20	90.196	100.062	20	120.319	133.48	20	89.652	99.4583		20	106.145	117.755
1.10938	21	77.897	86.4175	21	114.548	127.077	21	99.865	110.788		21	93.015	103.189
1.10938	22	93.26	103.461	22	127.516	141.464	22	85.333	94.6669		22	103.526	114.85
1.10938	23	91.345	101.336	23	112.142	124.408	23	89.266	99.0301		23	105.412	116.942
1.10938	24	91.147	101.117	24	152.876	169.598	24	98.571	109.353		24	91.637	101.66
1.10938	25	87.839	97.447	25	113.616	126.043	25	95.372	105.804		25	97.41	108.065
1.10938	26	98.992	109.82	26	124.288	137.883	26	97.437	108.095		26	97.555	108.226
1.10938	27	78.449	87.0299	27	111.03	123.175	27	95.718	106.188		27	100.226	111.189
1.10938	28	92.773	102.921	28	127.893	141.882	28	102.937	114.196		28	103.086	114.362
1.10938	29	101.812	112.948	29	113.56	125.981	29	100.607	111.612		29	95.048	105.444
1.10938	30	84.313	93.5353	30	125.776	139.534	30	91.397	101.394		30	100.878	111.912
1.10938	31	93.785	104.043	31	119.323	132.375	31	89.979	99.821		31	97.361	108.01
1.10938	32	93.682	103.929	32	126.655	140.509	32	92.8	102.951		32	107.486	119.243
1.10938	33	87.1	96.6271	33	134.183	148.86	33	103.195	114.483		33	100.616	111.622
1.10938	34	98.509	109.284	34	142.054	157.592	Average	93.2648	103.466		34	108.046	119.864
1.10938	35	97.249	107.886	35	115.597	128.241					35	98.875	109.69
1.10938	36	98.459	109.229	36	138.604	153.765					36	103.585	114.915
1.10938	37	90.708	100.63	37	119.998	133.124					Average	100.252	111.217
1.10938	38	89.487	99.2752	38	110.221	122.277
1.10938	Average	90.1403	100	39	124.105	137.68
1.10938	Normalization value	1.10938		40	125.832	139.596
1.10938				41	118.96	131.972
1.10938				42	135.224	150.015
1.10938				43	124.17	137.752
1.10938				44	128.821	142.912
				Average	125.248	138.948

## Sheet: Suppl Fig 11d 
	Control				MO_3ng				MO_6ng				MO_9ng
	S.No	Angle			S.No	Angle			S.No	Angle				Angle
	1	88.409			1	97.208			1	114.96			1	152.37
	2	92.884			2	97.477			2	115.777			2	122.601
	3	85.775			3	90.326			3	109.804			3	130.037
	4	81.422			4	75.108			4	119.192			4	135.944			Control	MO_3ng	MO_6ng	MO_9ng
	5	79.847			5	83.572			5	121.658			5	125.054		Mean	87.4684	88.7284	115.542	125.77
	6	87.326			6	98.556			6	116.102			6	140.338		SD	5.2847	7.28972	8.31571	15.4136
	7	97.34			7	84.595			7	121.135			7	123.503		SEM	0.7062	1.21495	1.20027	2.4072
	8	89.704			8	85.535			8	113.159			8	118.098		N	56	36	48	41
	9	86.676			9	93.845			9	100.372			9	144.359		P V control		0.3395	1.53939e-38	4.31645e-31
	10	87.649			10	96.127			10	130.68			10	121.201
	11	95.896			11	96.218			11	113.731			11	110.058
	12	84.093			12	87.98			12	125.253			12	129.797
	13	88.628			13	86.042			13	116.809			13	131.161
	14	83.933			14	81.576			14	104.57			14	72.525
	15	84.218			15	87.077			15	122.558			15	126.597
	16	85.699			16	82.112			16	123.545			16	134.607
	17	83.755			17	107.629			17	122.077			17	129.331
	18	78.625			18	88.881			18	125.02			18	126.228
	19	85.05			19	92.566			19	101.972			19	97.642
	20	93.517			20	86.984			20	112.843			20	121.863
	21	93.975			21	107.768			21	115.722			21	151.828
	22	86.125			22	82.888			22	114.732			22	113.263
	23	91.323			23	85.458			23	99.763			23	119.442
	24	95.199			24	87.43			24	119.538			24	111.821
	25	87.922			25	87.702			25	112.376			25	126.597
	26	94.792			26	83.278			26	117.789			26	127.52
	27	94.341			27	89.233			27	130.494			27	145.278
	28	83.877			28	80.233			28	121.313			28	132.719
	29	86.808			29	96.218			29	111.887			29	146.442
	30	91.466			30	85.861			30	110.589			30	123.608
	31	82.053			31	82.92			31	112.208			31	124.421
	32	82.334			32	78.425			32	117.915			32	122.036
	33	81.841			33	83.508			33	116.497			33	115.826
	34	80.966			34	89.779			34	109.926			34	124.948
	35	77.173			35	85.457			35	107.976			35	134.663
	36	78.423			36	88.649			36	128.126			36	133.473
	37	81.43							37	123.371			37	131.127
	38	85.318							38	110.864			38	148.278
	39	85.45							39	120.341			39	91.751
	40	81.353							40	111.027			40	115.522
	41	87.288							41	117.138			41	122.706
	42	84.863							42	102.473
	43	95.39							43	124.666
	44	93.721							44	114.62
	45	89.845							45	129.423
	46	95.822							46	117.326
	47	89.97							47	97.376
	48	97.744							48	99.34
	49	93.705
	50	89.157
	51	82.309
	52	90.694
	53	90.329
	54	86.815
	55	82.566
	56	85.398

## Sheet: Suppl Fig 12_left
Control				WT mRNA				p.A137V mRNA				p.E143K mRNA				p.D255G mRNA				p.D255N mRNA
S.No	Angle			S.No	Angle			S.No	Angle			S.No	Angle			S.No	Angle			S.No	Angle
1	86.536			1	79.603			1	80.265			1	85.55			1	85.343			1	90.267
2	87.736			2	77.109			2	89.855			2	95.973			2	89.027			2	77.922
3	92.056			3	94.15			3	94.563			3	92.349			3	94.142			3	90.772
4	81.811			4	79.419			4	82.8			4	91.922			4	81.82			4	88.989
5	85.296			5	88.426			5	93.581			5	84.076			5	90.187			5	94.089
6	81.286			6	92.976			6	84.13			6	83.014			6	83.668			6	91.228
7	89.777			7	86.013			7	91.226			7	90.906			7	108.038			7	92.148
8	94.064			8	85.576			8	90.15			8	100.481			8	97.737			8	94.916
9	103.817			9	95.419			9	92.067			9	86.758			9	88.604			9	81.784			Control	WT mRNA	p.A137V mRNA	p.E143K mRNA	p.D255G mRNA	p.D255N mRNA
10	91.412			10	87.798			10	79.766			10	94.222			10	90.714			10	85.146		Mean	87.2141	90.0177	90.1783	91.132	90.0017	90.2839
11	90.029			11	89.61			11	88.609			11	89.774			11	96.974			11	88.384		SD	7.05267	5.79547	5.73141	5.86854	7.44987	5.88975
12	84.111			12	89.275			12	89.228			12	82.367			12	81.816			12	104.448		SEM	1.06323	0.95277	0.92976	0.90554	1.02332	0.94311
13	84.164			13	90.405			13	104.069			13	88.324			13	93.366			13	97.312		N	44	37	38	42	53	39
14	90.816			14	98.94			14	91.585			14	101.971			14	94.395			14	106.168		P vs Control		0.0571	0.042	0.0065	0.0633	0.0356
15	94.723			15	82.871			15	89.061			15	87.651			15	80.591			15	91.751		P vs WT	0.0571		0.9043	0.3996	0.9913	0.8432
16	92.985			16	87.475			16	91.701			16	87.873			16	97.191			16	81.501
17	89.836			17	92.831			17	88.806			17	87.384			17	97.548			17	88.58
18	82.441			18	88.077			18	95.249			18	93.462			18	93.944			18	95.5
19	89.302			19	87.373			19	80.25			19	84.524			19	81.081			19	95.654
20	86.567			20	94.631			20	104.627			20	91.036			20	86.557			20	93.263
21	81.035			21	88.739			21	90.439			21	86.466			21	89.721			21	86.195
22	85.821			22	103.313			22	88.233			22	101.635			22	81.04			22	84.836
23	90.896			23	94.46			23	97.474			23	83.662			23	80.202			23	90.981
24	85.853			24	84.157			24	91.43			24	94.199			24	92.16			24	82.64
25	76.987			25	93.542			25	84.289			25	88.571			25	76.939			25	86.504
26	85.415			26	102.74			26	83.874			26	87.088			26	81.476			26	86.923
27	72.057			27	88.38			27	87.413			27	86.419			27	93.013			27	90.304
28	67.735			28	93.476			28	94.71			28	87.157			28	81.113			28	89.843
29	92.641			29	86.697			29	93.428			29	89.023			29	102.852			29	85.51
30	81.008			30	87.796			30	90.623			30	92.001			30	96.411			30	84.857
31	94.563			31	96.64			31	89.276			31	99.586			31	95.423			31	84.884
32	87.324			32	93.319			32	87.131			32	98.62			32	87.061			32	86.454
33	78.888			33	85.151			33	96.269			33	96.312			33	94.848			33	97.48
34	89.893			34	91.469			34	88.276			34	97.788			34	88.774			34	93.711
35	77.173			35	92.632			35	87.352			35	92.309			35	92.287			35	94.787
36	90.511			36	93.305			36	97.054			36	100.153			36	93.355			36	91.329
37	86.22			37	86.861			37	94.627			37	100.205			37	86.218			37	85.499
38	93.385							38	83.29			38	90.389			38	84.789			38	95.827
39	77.251											39	80.284			39	76.479			39	92.688
40	84.964											40	84.484			40	98.847
41	101.934											41	96.351			41	80.42
42	90.191											42	95.223			42	89.168
43	95.239															43	90.275
44	91.672															44	87.036
																45	81.326
																46	110.163
																47	99.964
																48	94.626
																49	96.611
																50	91.104
																51	83.286
																52	91.986
																53	88.373

## Sheet: Suppl Fig 12_right
								Control	WT mRNA	p.W206G mRNA	p.E254G mRNA	p.R273W mRNA
							1	84.408	96.768	90.57	97.133	88.453
							2	89.692	88.311	90.967	90.53	84.794
							3	94.344	87.958	89.788	88.516	86.264
							4	91.388	79.285	90.942	89.782	89.144
							5	85.49	92.011	92.66	103.626	97.375
							6	92.896	91.888	89.656	94.798	91.984
							7	76.979	94.547	91.903	96.596	98.678					Uninjected control	WT mRNA	p.W206G mRNA	p.E254G mRNA	p.R273W mRNA
							8	92.386	88.777	95.875	94.689	84.324				Mean	88.5156	91.3556	92.7768	93.8559	93.0852
							9	98.111	92.895	91.05	86.145	89.931				SD	4.75413	4.64608	5.09999	4.27586	4.71654
							10	91.767	97.272	96.81	83.472	90.018				SEM	0.67234	0.71691	0.73612	0.71264	0.67379
							11	90.731	100.969	96.745	92.606	93.259				N	50	42	48	36	49
							12	87.7	94.189	92.226	93.928	90.316				P vs Control		0.0049	4.41926e-05	7.27267e-07	5.74801e-06
							13	87.89	88.575	92.669	93.493	101.363				P vs WT	0.0049		0.1728	0.0163	0.0825
							14	85.032	91.65	91.513	88.573	92.161
							15	88.598	83.38	94.945	98.648	83.91
							16	94.426	80.54	100.353	94.659	95.745
							17	86.916	97.045	88.354	95.198	93.99
							18	94.696	95.118	86.188	96.67	92.188
							19	86.752	89.663	94.164	94.305	90.307
							20	87.575	91.753	89.776	97.142	95.941
							21	90.311	90	90.616	92.623	91.798
							22	88.772	90.56	91.647	91.586	103.31
							23	90.328	87.606	88.812	98.914	96.713
							24	83.207	81.743	103.566	90.836	92.016
							25	81.643	91.811	94.453	90.463	97.587
							26	89.598	93.251	90.754	97.954	89.836
							27	91.01	93.91	104.718	91.688	98.367
							28	83.132	98.076	87.667	97.849	85.502
							29	86.388	92.549	95.914	96.389	94.19
							30	85.271	96.603	81.646	97.663	94.671
							31	96.478	89.726	90.268	88.939	85.906
							32	86.55	97.047	94.004	92.371	91.758
							33	84.628	94.154	100.749	88.964	97.64
							34	90.71	88.017	85.184	96.824	96.023
							35	88.925	89.512	103.525	93.845	87.185
							36	90.386	94.83	92.641	101.397	92.265
							37	98.049	92.582	98.419		100.47
							38	78.055	88.61	89.545		98.079
							39	84.737	91.811	94.056		90.654
							40	92.696	90.235	89.645		87.803
							41	96.683	94.172	96.897		96.209
							42	91.309	87.536	91.447		93.781
							43	85.866		82.467		92.634
							44	89.337		98.842		93.312
							45	85.325		83.929		100.407
							46	83.167		94.098		94.581
							47	86.224		93.237		92.908
							48	91.551		97.386		98.595
							49	87.99				96.832
							50	79.679

## Sheet: Suppl Fig 13b
WT (n=24)	Swim bladder inflation (O)			Swim bladder inflation (X)			Rescue
	(+/+)	(+/-)	(-/-)	(+/+)	(+/-)	(-/-)	8/8= 100%
	2	14	8	0	0	0
p.W206G (n=65)	Swim bladder inflation (O)			Swim bladder inflation (X)			Rescue
	(+/+)	(+/-)	(-/-)	(+/+)	(+/-)	(-/-)	10/14 = 71.4%
	14	37	10	0	0	4
p.E254G (n=46)	Swim bladder inflation (O)			Swim bladder inflation (X)			Rescue
	(+/+)	(+/-)	(-/-)	(+/+)	(+/-)	(-/-)	7/14 = 50%
	9	23	7	0	0	7
p.D255N (n=88)	Swim bladder inflation (O)			Swim bladder inflation (X)			Rescue
	(+/+)	(+/-)	(-/-)	(+/+)	(+/-)	(-/-)	13/19 = 68%
	12	56	13	0	1	6

## Sheet: Suppl Fig S17b
			MO_5ng				MO+WT			Uninjected control
known distance			S.No	# of cells			S.No	# of cells		S.No	# of cells
0.64			1	185			1	48		1	77
			2	186			2	116		2	31				Control	MO	MO+WT mRNA
			3	105			3	55		3	92			Mean	55.65	123.04	52.68
			4	183			4	81		4	58			SD	21.7	54.81	26.52
Brightness and contrast			5	57			5	21		5	58			SEM	4.85	10.55	5.66
171 left value			6	233			6	73		6	50			N	20	27	22
247 right values			7	105			7	61		7	40			P Vs control		4.82357e-06	0.6953
			8	119			8	83		8	93			P Vs MO			1.47178e-06
Width 12, Min distance 6, Threshold 0.5			9	176			9	11		9	47
			10	35			10	30		10	27
			11	109			11	32		11	60
			12	168			12	65		12	58
			13	77			13	44		13	39
			14	191			14	19		14	37
			15	81			15	51		15	87
			16	195			16	40		16	63
			17	25			17	63		17	59
			18	90			18	23		18	26
			19	104			19	90		19	29
			20	83			20	28		20	82
			21	160			21	71
			22	173			22	54
			23	75
			24	132
			25	72
			26	83
			27	120

[truncated: 1 more sheets: Suppl Fig 17d]
